# Supplementary material for: High protein does not change autophagy in human PBMCs after 1 hour
Source: JCI Insight. 2025 Jul 15;10(16):e188845. doi: 10.1172/jci.insight.188845 (PMC12406713; doi:10.1172/jci.insight.188845)
Supplement: Supporting data values [file jciinsight-10-188845-s111.xlsx]

## Sheet: Figure 1B
	Plasma glucose (mM)
	Fasted	Postprandial
	5.09	3.33
	5.06	3.7
	4.5	3.91
	4.93	4.03
	5.27	4.06
	5.36	3.61
	5.32	3.91
	4.2	2.46
	5.32	3.81
	5.22	3.7
	4.67	3.89
	4.82	3.99
	4.85	3.5
	4.91	4.28
	4.45	2.88
	4.7	4.44
	5.02	3.51
	4.3	2.99
	4.46	3.77
	4.53	3.48
	4.89	5.01
	4.76	5.25
	4.91	4
	5.11	5.18
	5.5	5.57
	5.37	3.35
	5.27	3.73
	4.46	3.41
	4.8	3.64
	5.09	3.9
	5.41	3.9
	4.73	3.39
	5.22	4.14
	5.02	4.89
	4.96	4.4
	5.45	2.81
		4.87
	5.08	3.49
	4.63	2.58
	4.45	3.15
	4.91	3.95
	5.38	4.84

## Sheet: Figure 1C
	Plasma insulin (pM)
	Fasted	Postprandial
	26.08	67.03
	14.98	100.56
	28.59	62.64
	30.39	63.37
	22.85	58.63
	21.41	45.19
	20.7	118.46
	22.49	45.19
	48.81	138
	48.45	80.23
	20.34	39.76
	16.76	58.27
	25.72	83.92
	24.28	73.25
	26.39	87.6
	37.52	294.34
	27.47	39.68
	25.32	57.77
	18.18	96.66
	23.53	56.31
	18.18	86.69
	24.25	33.56
	20.34	162.67
	21.41	100.56
	19.62	25.72
	17.12	47.36
	15.69	33.27
	11.41	30.75
	29.26	76.76
	28.54	55.95
	29.97	76.02
	17.47	34.64
	24.25	24.25
	48.34	158.34
	33.56	39.32
	19.96	31.41
		134.8
	30.69	121.26
	19.96	40.4
	13.2	34.64
	34.64	53.41
	38.96	54.86

## Sheet: Figure 1D
	Leucine			Isoleucine			Valine
	Fasted	Postprandial		Fasted	Postprandial		Fasted	Postprandial
	96.3	341		44.4	213		169	396
	127	259		57.4	151		219	346
	89.1	295		45.6	193		160	342
	137	479		70.4	299		210	457
	114	279		47	160		189	334
	113	313		57.7	207		165	339
	130	402		63.2	241		225	435
	79.1	327		43.6	216		131	329
	109	351		60.8	228		205	412
	123	435		64.7	275		197	467
	90.5	338		44.1	220		155	353
	77.1	214		41.8	138		138	242
	86	305		37.9	180		144	341
	104	284		46.2	174		182	333
	102	263		45	149		140	298

## Sheet: Figure 1E
	phospho-S6 (a.u.)
	Fasted	Postprandial
	1	1.20745
	1	1.40721
	1	1.37845
	1	1.83532
	1	0.93378
	1	1.35767
	1	1.20412
	1	0.928535
	1	1.04428
	1	0.821951
	1	1.35484
	1	1.25434
	1	0.804025
	1	1.21761
	1	0.735264

## Sheet: Figure 1F
	LC3B-II flux (ng/mg protein/hour)
	Fasted	Postprandial
		161.93
	473.63	307.67
	197.35	330.82
	282.18
	368.57	308.66
	378.81	331.71
	301.73	322.66
	319.36	501.61
	354.57	283.78
	371.08	316.79
	313.06	397.83
	269.86	229.21
	302.32	323.6
	229.71	283.72
	324.65	242.94
	472.08	514.1
	317.33	326.48
	372.82	427.06
	177.06	181.59
	191.32	189.43
	202.59	345.58
	202.49	198.98
	176.81	213.99
	195.18	252.56
	419.09	393.18
	314.6	222.81
	323.23	265.4
	370	364.24
	148.22	84.12
	155.37	218.92
	213.98	184.08
	161.87	163.72
	280.64	174.05
	252.36	215.02
	348.12	290.38
	222.47	257.3
	210.61	239.94
	188.38	172.11
	192.14	123.4
	407.63	377.7
	190.71	245.98
	202.68	200.96

## Sheet: Figure 1G
	p-values from Spearman correlation
		Age (years)	Weight (kg)	BMI (kg/m2)	Waist circumference	Biological sex	Glucose [Fasted] (mM)	Glucose [Postprandial] (mM)	ΔGlucose (mM)	Insulin [Fasted] (pM)	Insulin [Postprandial] (pM)	ΔInsulin (pM)	LC3B-II flux [Fasted] (ng/mg protein/hour)	LC3B-II flux [Postprandial] (ng/mg protein/hour)	ΔLC3B-II (ng/mg protein/hour)
	Age (years)		0.271691	0.434312	0.375753	0.93087	0.038139	0.380904	0.72859	0.0883238	0.857915	0.52364	0.813965	0.959364	0.855492
	Weight (kg)	0.271691		7.89648e-09	1.32265e-09	0.00195887	0.0246582	0.125281	0.468461	0.0995802	0.10696	0.0113071	0.594466	0.417941	0.651938
	BMI (kg/m2)	0.434312	7.89648e-09		2.70893e-09	0.43416	0.109375	0.0563075	0.207563	0.0166796	0.589444	0.81438	0.541966	0.753245	0.580374
	Waist circumference	0.375753	1.32265e-09	2.70893e-09		0.000996593	0.00361923	0.025357	0.409002	0.038336	0.406498	0.933226	0.128691	0.0952919	0.877615
	Biological sex	0.93087	0.00195887	0.43416	0.000996593		0.0705207	0.673924	0.84318	0.598262	0.0892283	0.0454557	0.0430647	0.00675165	0.323218
	Glucose [Fasted] (mM)	0.038139	0.0246582	0.109375	0.00361923	0.0705207		0.0466641	0.241834	0.344101	0.930393	0.592832	0.574394	0.425389	0.0718369
	Glucose [Postprandial] (mM)	0.380904	0.125281	0.0563075	0.025357	0.673924	0.0466641		8.91896e-12	0.117299	0.161505	0.529194	0.531694	0.881378	0.295367
	ΔGlucose (mM)	0.72859	0.468461	0.207563	0.409002	0.84318	0.241834	8.91896e-12		0.528766	0.364489	0.763208	0.273025	0.798528	0.0178504
	Insulin [Fasted] (pM)	0.0883238	0.0995802	0.0166796	0.038336	0.598262	0.344101	0.117299	0.528766		0.0144265	0.298909	0.494944	0.428208	0.72391
	Insulin [Postprandial] (pM)	0.857915	0.10696	0.589444	0.406498	0.0892283	0.930393	0.161505	0.364489	0.0144265		2.3709e-22	0.370794	0.609986	0.503824
	ΔInsulin (pM)	0.52364	0.0113071	0.81438	0.933226	0.0454557	0.592832	0.529194	0.763208	0.298909	2.3709e-22		0.583688	0.898506	0.651317
	LC3B-II flux [Fasted] (ng/mg protein/hour)	0.813965	0.594466	0.541966	0.128691	0.0430647	0.574394	0.531694	0.273025	0.494944	0.370794	0.583688		7.59473e-08	0.0429002
	LC3B-II flux [Postprandial] (ng/mg protein/hour)	0.959364	0.417941	0.753245	0.0952919	0.00675165	0.425389	0.881378	0.798528	0.428208	0.609986	0.898506	7.59473e-08		0.027851
	ΔLC3B-II (ng/mg protein/hour)	0.855492	0.651938	0.580374	0.877615	0.323218	0.0718369	0.295367	0.0178504	0.72391	0.503824	0.651317	0.0429002	0.027851

## Sheet: Figure 1H
	LC3B-II flux (ng/mg protein/hour)
	Females		Males
	Fasted	Postprandial	Fasted	Postprandial
		161.93	176.81	213.99
	473.63	307.67	195.18	252.56
	197.35	330.82	419.09	393.18
	282.18		314.6	222.81
	368.57	308.66	323.23	265.4
	378.81	331.71	370	364.24
	301.73	322.66	148.22	84.12
	319.36	501.61	155.37	218.92
	354.57	283.78	213.98	184.08
	371.08	316.79	161.87	163.72
	313.06	397.83	280.64	174.05
	269.86	229.21	252.36	215.02
	302.32	323.6	348.12	290.38
	229.71	283.72	222.47	257.3
	324.65	242.94	210.61	239.94
	472.08	514.1	188.38	172.11
	317.33	326.48	192.14	123.4
	372.82	427.06	407.63	377.7
	177.06	181.59	190.71	245.98
	191.32	189.43	202.68	200.96
	202.59	345.58
	202.49	198.98

## Sheet: Supplementary Figure 1A-Q
	Phe			Trp			Met			Pro			Tyr			Cys			Ala			Thr
	Fasted	Postprandial		Fasted	Postprandial		Fasted	Postprandial		Fasted	Postprandial		Fasted	Postprandial		Fasted	Postprandial		Fasted	Postprandial		Fasted	Postprandial
	49.9	84.8		70.1	148		20.8	56		96.5	226		55.8	117		36.7	49.9		251	535		128	269
	57.3	69.5		63.7	84		25.1	38.6		117	181		58	80.5		30.2	41.7		340	406		104	177
	52.9	83.2		58.7	117		23.3	51.4		141	257		83.6	137		35.1	51.7		299	528		124	244
	58.4	93.3		62	136		24.6	61.7		133	308		53.2	109		49	61.4		287	477		122	247
	59.6	76.4		76.7	136		26.1	47.7		114	193		51.4	84.6		32.3	48.4		215	377		114	213
	53.4	79.4		57.1	111		28.7	52.1		218	301		64.8	99.4		33.7	45.5		632	774		126	203
	59.2	74.7		66.9	129		24.2	51.9		124	239		54.9	92.8		38.7	51.7		390	589		113	210
	42.6	77.1		56.8	137		17.4	47.4		86.1	216		50.2	105		45	62		245	491		89.2	208
	56.8	85.7		61.6	114		22.2	48.8		139	248		57.1	97.3		42.9	56.8		361	536		93.8	195
	55.1	90.2		69.7	158		22	51		112	237		56.4	115		35.3	54.2		277	451		85.8	195
	48.5	80.9		61.3	132		20.7	51.9		81.2	191		50.4	104		33.4	48.9		291	539		89.3	214
	52.3	69.4		51.1	90.8		21.4	43.6		136	210		66.9	99.8		37.5	52.7		397	570		141	262
	44.3	71.9		56.3	124		17.8	45		100	206		42.6	91.4		31.2	46.9		309	535		94	199
	52.2	69.2		75	130		22.5	40.9		247	378		68.5	108		32.9	39.9		278	446		113	195
	48.2	71		65.1	128		21.8	44.2		120	218		52.5	91.4		37.7	60.4		339	517		112	196
	Glu			Asp			Gly			Gln			Ser			Asn			His			Lys
	Fasted	Postprandial		Fasted	Postprandial		Fasted	Postprandial		Fasted	Postprandial		Fasted	Postprandial		Fasted	Postprandial		Fasted	Postprandial		Fasted	Postprandial
	25.9	13.6		2.11	3.92		320	398		614	834		109	195		44.3	110		74.8	109		145	352
	29.4	46.8		3.22	6.85		212	170		694	756		101	124		47.9	61.7		86	91		173	282
	9.07	20.4		1.42	3.59		318	375		719	909		104	180		53.6	98.8		82.3	106		172	354
	26.5	52.4		3.89	13.8		155	174		718	795		77.4	126		40.8	80.6		89.6	112		160	353
	14.6	16.1		2.01	2.41		237	271		817	1080		73.3	111		50.2	86.8		97.8	130		159	306
	8.7	11.5		1.88	2.78		292	305		816	912		123	170		63	101		106	130		135	283
	25.4	51.6		3.14	10.4		201	229		740	937		80.7	122		52.8	93.3		91.9	114		151	300
	23.1	21.8		3.55	3.62		255	321		685	876		87.9	170		33.3	85		68.9	96.8		141	345
	27.4	18.9		2.26	4.78		215	255		803	989		63.3	103		46.2	82.9		87	114		163	330
	18.8	40.7		1.4	5.65		146	169		588	843		82.6	145		42.1	82		70.1	102		151	358
	11.8	18.7		2.02	4.19		298	434		672	916		98.2	188		44.4	98		80.2	109		153	373
	9.99	19.6		2.18	4.12		229	305		762	959		139	199		56.6	98.3		80.9	101		109	232
	8.15	13.1		2.29	3.02		136	158		549	750		76.8	133		48.3	100		95.6	120		99.5	266
	22.4	26.1		2.12	4.51		159	140		767	916		74.9	111		44.8	72.4		77.9	92.6		176	317
	14	26.7		1.97	5.43		243	264		769	914		71.7	119		51.7	95		94.2	132		126	259
	Arg
	Fasted	Postprandial
	61.1	107
	61.6	85.6
	86	130
	65.6	110
	80.4	133
	94.8	129
	63.4	93
	58.7	130
	73.6	114
	73.7	127
	79.2	153
	91.1	135
	55.8	90.3
	84.8	124
	67.3	109
